# Supplementary material for: RNA Structural Requirements for Nucleocapsid Protein-Mediated Extended Dimer Formation
Source: Viruses. 2022 Mar 15;14(3):606. doi: 10.3390/v14030606 (PMC8953772; doi:10.3390/v14030606)
Supplement: Supplementary file 1 [file viruses-14-00606-s001.zip]

Archive with 1 entries (1 files):
- viruses-1629186-supplementary.pdf
